# Supplementary material for: MG132 Induces Progerin Clearance and Improves Disease Phenotypes in HGPS-like Patients’ Cells
Source: Cells. 2022 Feb 10;11(4):610. doi: 10.3390/cells11040610 (PMC8870437; doi:10.3390/cells11040610)
Supplement: Supplementary file 1 [file cells-11-00610-s001.zip]

Archive with 1 entries (1 files):
- cells-1567427-supplementary.pdf
